# Supplementary material for: Infection Dynamics of ATG8 in Leishmania: Balancing Autophagy for Therapeutics
Source: Molecules. 2022 May 13;27(10):3142. doi: 10.3390/molecules27103142 (PMC9147918; doi:10.3390/molecules27103142)
Supplement: Supplementary file 1 [file molecules-27-03142-s001.zip]

Archive with 1 entries (1 files):
- molecules-1633645-supplementary.pdf
